# Supplementary material for: Identification of Bacteria and Viruses Associated with Patients with Acute Febrile Illness in Khon Kaen Province, Thailand
Source: Viruses. 2024 Apr 18;16(4):630. doi: 10.3390/v16040630 (PMC11054472; doi:10.3390/v16040630)
Supplement: Supplementary file 1 [file viruses-16-00630-s001.zip]

Archive with 1 entries (1 files):
- viruses-2915010-supplementary.pdf
